# Supplementary material for: Taking a Closer Look at Social Performance in Childhood Social Anxiety Disorder: Biopsychosocial Context Considerations and Effects of Cognitive Behavior Therapy
Source: Children (Basel). 2022 Oct 4;9(10):1515. doi: 10.3390/children9101515 (PMC9600406; doi:10.3390/children9101515)
Supplement: Supplementary file 1 [file children-09-01515-s001.zip]

Archive with 1 entries (1 files):
- children-1874658-supplementary.pdf
